# Supplementary material for: Early Detection of Lymph Node Metastasis Using Primary Head and Neck Cancer Computed Tomography and Fluorescence Lifetime Imaging
Source: Diagnostics (Basel). 2024 Sep 23;14(18):2097. doi: 10.3390/diagnostics14182097 (PMC11430879; doi:10.3390/diagnostics14182097)
Supplement: Supplementary file 1 [file diagnostics-14-02097-s001.zip]

Archive with 1 entries (1 files):
- diagnostics-3205938-supplementary.pdf
